# Supplementary material for: Cancer-specific PERK signaling drives invasion and metastasis through CREB3L1
Source: Nat Commun. 2017 Oct 20;8:1079. doi: 10.1038/s41467-017-01052-y (PMC5651903; doi:10.1038/s41467-017-01052-y)
Supplement: Supplementary file 4 — Supplementary Data 1 [file 41467_2017_1052_MOESM4_ESM.xlsx]

## Sheet: Sheet1
SPP1
ATF5
SERPINF1
HMOX1
SNAI2
TMEM176A
GRB10
CLU
PTGIS
CCND2
CYP1B1
LTBP2
CEBPB
ATF4
FNDC3A
YPEL3
ASNS
PDGFRA
STEAP1
MAGED2
UAP1L1
RENBP
ETS2
SDPR
CCNG1
RBPJ
LRP1
S100A4
VEGFA
FLOT1
LOX
TGIF1
SCPEP1
IRF2BP2
TMEM176B
DDIT3
PTX3
SLIT2
CYB5R1
IL6ST
TGFBI
RPS28
YPEL5
ITM2B
SLC30A4
AGA
ERRFI1
ACTA2
CSF1
FOXG1
ROBO1
ALDH18A1
DNAJB9
RHBDD1
EMP2
EMB
LTBP3
HMGA2
SLC7A1
CARS
MDFIC
AEBP1
MMP2
IL17RC
FTH1
LRIG1
OGN
PIK3R1
LAMP2
WFS1
MAN2B2
GABARAPL1
HEXA
EGFR
AMDHD2
ATP1B1
SLC7A5
EID1
RAB11FIP5
CTSD
NFE2L1
TPP1
GM2A
PSPH
PKD2
SMAD3
SGCE
GAA
HEXB
ENO2
MOCS1
AKAP12
SQSTM1
TXNIP
CTSB
EYA4
ACADSB
ASAH1
CALCOCO1
ARHGAP29
SERINC3
TGFBR2
EIF4EBP1
CNKSR3
ARNT2
ABHD4
IAH1
CAV1
RPL37A
GRN
MAN2A1
ANKRD1
GNG12
HEBP1
ZFP36L2
BLOC1S1
GAS1
ITGB5
ANTXR1
SLC3A2
ADAM9
PDGFRB
SAT1
HIF1A
NARS
GPC4
MAP1LC3B
DDR2
BNIP3
SEMA3F
SLC12A2
AARS
SLC20A1
GNS
FOXC1
CDH11
TIMP2
SLC2A6
GHITM
IER3
IGF2R
COPZ2
RND3
SKAP2
TCEAL8
KIF3A
TBX15
EFNB2
NUCB1
MRC2
CPE
HERPUD1
MYL9
MPV17
FNIP1
RNF11
HERPUD2
USP11
SDC2
MVP
PLK2
CRIM1
APLP2
BGN
TEX264
P4HA2
GPR108
FRMD6
GARS
BID
INSIG2
FYN
ASCC2
ANXA4
GTPBP2
MKNK1
VAT1
MTHFD1L
MID1
HK2
LGALS3
CMTM3
RPL22L1
PLD3
CD47
POLD4
WARS
UGP2
IRX1
LGALS8
HDAC8
OSBPL2
GOT1
SH3BGRL
CCND1
MBNL2
FMR1
CXADR
TRAPPC6A
PSAP
UBE2W
PDRG1
GSTM1
CGNL1
RHOQ
HIST1H1C
COL6A2
ALDH3A2
UPRT
DERL1
HS6ST2
FEZ1
NFE2L2
TGFB1I1
BNIP3L
THRA
LIPA
AHNAK
NENF
SEL1L
PDIA4
OGT
COL1A2
PLA2G4A
MTHFD2
NR2F2
TAF15
GYPC
PLA2G12A
IMPACT
MEA1
TWIST1
SARS
PINK1
EMILIN1
KCTD15
ITM2C
EPDR1
PCMTD2
NPC2
RCN1
FGFR1
DYNLT3
IMP3
MARCKS
SIL1
TMEM106B
FN1
MMP11
GABARAP
STARD3NL
LAMP1
VIM
LONP1
ZFP36L1
DSTN
NPDC1
PSAT1
GHR
PHLDA3
PTRH1
XPOT
RNASET2
COPG2
OSTF1
PDK1
YARS
CREB3L1
SDC4
PGM2
CTDSP2
CTSA
COL6A1
RABAC1
SLC25A36
MSI2
APP
PTPRG
COL6A3
FBLN1
CRTAP
LRRFIP1
GRINA
ITFG1
SLC6A8
MCFD2
LAPTM4A
SYDE1
TARS
TBC1D17
RAP2C
LMO4
PNRC1
RTN4
PRNP
MXRA8
ECHS1
TCF4
MAOA
VEGFB
AKAP2
EEF2K
ATP6V1G1
TMEM98
YIPF3
SPRED1
BRI3
SPCS3
COL5A2
SH3PXD2B
SHMT2
TRIM35
LTBP4
NFIL3
P4HA1
RASSF8
ECM1
UBE2H
PHF10
WDR45
METRN
WIPI1
HSPB6
DHX40
NR1D2
RALBP1
LTBP1
CST3
FAT1
SLC1A5
ARID5B
ARL8A
KLF3
HSPA5
SOX4
TNFRSF1A
GNG5
ALDH2
MRPS6
LONP2
HSD17B10
TMED3
MAP1LC3A
PIGN
NPC1
BCAT2
ANXA7
PARP3
SOAT1
TBPL1
TAPBP
YIF1A
VPS26A
DPY19L1
RPL23
ZYG11B
NFU1
SUMF1
CHMP2B
CAPN2
PDCD4
PCDHGC3
RCN3
PLEKHA3
CDKN1B
CHCHD7
JAK1
IARS
RPL15
COL12A1
ZFAND5
GLCE
FZD7
CCNDBP1
MAFG
CTSZ
ATP6V1F
PRCP
OSBPL3
DERL2
CRLS1
GPX4
CRYZL1
CAST
KRCC1
PHLDB2
AES
BRWD1
